# Supplementary material for: Evidence-Based Perioperative Prevention of Postoperative Nausea and Vomiting (PONV) in Patients Undergoing Laparoscopic Bariatric Surgery: A Scoping Review
Source: J Clin Med. 2025 Sep 29;14(19):6901. doi: 10.3390/jcm14196901 (PMC12524873; doi:10.3390/jcm14196901)
Supplement: Supplementary file 1 [file jcm-14-06901-s001.zip]

Archive with 1 entries (1 files):
- jcm-3868058-supplementary.pdf
